# Supplementary material for: Fifty years of maternal mortality research in sub-Saharan Africa: a bibliometric analysis of trends, gaps, and opportunities for health equity
Source: Front Glob Womens Health. 2026 Jul 8;7:1717410. doi: 10.3389/fgwh.2026.1717410 (PMC13388389; doi:10.3389/fgwh.2026.1717410)
Supplement: Supplementary file 2 [file Supplementaryfile2.xlsx]

## Sheet: Sheet1
Country	2000	2010	2020
South Sudan	1687	1060	1223
Sierra Leone	1682	837	443
Chad	1366	1303	1063
Afghanistan	1346	899	620
Central African Republic	1315	1052	835
Guinea-Bissau	1300	795	725
Nigeria	1148	1123	1047
Somalia	1097	963	621
Rwanda	1007	386	259
Guinea	971	741	553
Ethiopia	953	635	267
Burundi	874	608	494
Niger	867	594	441
Angola	860	367	222
Gambia	778	620	458
Sub Region
	2000	2020
Eastern Africa	756	351
Middle Africa	795	539
Southern Africa	219	157
Western Africa	928	754
Northern Africa	240	103
Western Asia	85	63
Central Asia	52	25
Southern Asia	408	134
Eastern Asia	57	24
South-Eastern Asia	231	134
Caribbean	180	188
Central America	74	64
South America	88	86
Melanesia	273	176
Micronesia	87	80
Polynesia	85	82
Eastern Europe	38	11
Northern Europe	11	8
Southern Europe	9	6
Western Europe	9	6
Northern America	12	20

## Sheet: Sheet2
	Country	Estimates of Maternal Mortality Ratio (maternal deaths per 100,000 live births)
		1990	1995	2000	2005	2010	2015	2020	2023
	Angola	1400	1400	659	462	321	249	195	183
	Burundi	1300	1300	860	685	614	525	441	392
	Benin	600	520	529	514	607	606	578	518
	Burkina Faso	770	680	524	467	404	328	334	242
	Botswana	360	370	136	166	228	141	98	155
	Central African Republic*	1200	1200	1315	1158	1052	909	835	692
	Chad*	1700	1600	1366	1241	1303	1125	1063	748
	Côte d’Ivoire	740	710	378	492	592	505	480	359
	Cameroon	720	760	678	629	562	417	316	258
	Dem. Republic of the Congo	1000	1100	585	613	601	545	489	427
	Congo	670	650	509	385	382	284	247	241
	Comoros	630	560	476	373	305	237	198	179
	Cabo Verde	230	140	110	75	61	46	56	40
	Eritrea	1700	1000	741	567	498	413	334	291
	Eswatini (formerly Swaziland)	550	480	361	529	752	283	102	118
	Ethiopia	1400	1200	870	754	619	401	244	195
	Equatorial Guinea	1600	1300	406	312	259	222	196	174
	Gabon	380	340	178	175	144	239	194	233
	The Gambia	710	660	810	707	632	527	400	354
	Ghana	760	650	472	390	363	310	253	234
	Guinea	1100	1000	951	843	750	642	528	494
	Guinea-Bissau*	930	790	1300	956	698	631	603	505
	Kenya	490	530	206	178	210	203	184	149
	Liberia	1200	1600	786	619	712	784	664	628
	Lesotho*	720	630	413	549	1040	594	529	478
	Madagascar	740	640	638	540	500	474	447	445
	Mali	1100	1000	741	577	558	490	405	367
	Mozambique	1300	1100	547	301	305	216	123	99
	Mauritania	630	550	684	652	586	510	464	381
	Mauritius	70	68	43	43	53	61	58	66
	Malawi	1100	870	506	283	517	354	256	225
	Namibia	320	280	384	344	531	307	143	139
	Niger	1000	920	845	764	621	473	388	350
	Nigeria*	1200	1100	1148	1073	1123	1113	1047	993
	Rwanda	1400	1400	885	465	393	292	252	229
	Sao Tome and Principe	410	360	180	181	170	128	92	75
	Senegal	530	510	581	488	436	357	252	237
	Seychelles	-	-	45	50	50	46	51	42
	Sierra Leone	2300	2400	1682	1327	837	730	422	354
	South Africa	150	140	175	279	226	150	118	118
	South Sudan	1800	1500	1687	1332	776	1225	729	692
	Togo	660	660	496	434	497	470	398	349
	United Republic of Tanzania	910	890	568	350	486	433	160	276
	Uganda	780	740	475	417	304	299	209	170
	Zambia	580	630	340	264	332	154	99	85
	Zimbabwe	520	550	405	454	567	428	380	358
		Where MMR is rounded to the nearest 1 in the 2025 version of the MMEIG document, absolute values in the 2023 version were used. Countries with such values are asterisked.
														1990
														1995
														2000
														2005
														2010
														2015
														2020
														2023
